# Supplementary material for: Dose-dependent alcohol-induced alterations in chromatin structure persist beyond the window of exposure and correlate with fetal alcohol syndrome birth defects
Source: Epigenetics Chromatin. 2015 Sep 28;8:39. doi: 10.1186/s13072-015-0031-7 (PMC4587584; doi:10.1186/s13072-015-0031-7)
Supplement: Supplementary file 3 — 10.1186/s13072-015-0031-7 The primer sequences utilized in the ChIP assay and quantitative PCR (qPCR) and expression analysis. [file 13072_2015_31_MOESM3_ESM.xlsx]

## Sheet: Sheet1
ChIP Primers
Primer name	Fwd/Rev	Sequence	Reference
Ascl1 Pro set 2	Fwd	TCTTTCTCTGTCGCCATTCA	Veazey et al., 2013
	Rev	GGACGCTCCGGTTTGTATAG
Dlx1	Fwd	GGTGAGGAAGAGATCGGGC	Veazey et al., 2013
	Rev	GAGTACTTGGGGTTTGGGAGTC
Dlx2 Pro 2	Fwd	GCTCAGATGTGCGTCATTACTAGA	Veazey et al., 2013
	Rev	GCCTGGCTCGCACTACTCTT
Dlx3	Fwd	ACAGCGCTCCTCAGCATGAC	Rugg-Gunn et al., 2010
	Rev	CTGCGAGCCCATTGAGATTG
Dlx5	Fwd	GCTTCGCTGGCTAATCCAGACT	Rugg-Gunn et al., 2010
	Rev	CAGCCCTAGTGGTGTTTGCGTA
Gapdh	Fwd	TCCTATCCTGGGAACCATCACC	Rugg-Gunn et al., 2010
	Rev	TCTTTGGACCCGCCTCATTT
Gata1	Fwd	TGCCCCAACTTCTTCCCATT	Veazey et al., 2013
	Rev	CAGGCCTGGGAGGATGAAGA
Hoxa1	Fwd	GGCTGCTAACAACAAACTGC	Veazey et al., 2013
	Rev	GATAAACTGCTGGGACTCATTC
Hoxa6	Fwd	GGGCTGTTTGTAACTTTGCTGC	Veazey et al., 2013
	Rev	CATCTGGCTATAACTATTAGTAGTCATCG
Hoxa7	Fwd	GAGAGGTGGGCAAAGAGTGG	Tanaka et al., 1998
	Rev	CCGACAACCTCATACCTATTCCTG
Intergenic	Fwd	GGAGAGAAGTGGAGTGGCCAAG	Rugg-Gunn et al., 2010
	Rev	TTGCCAGCCTAATCATGAGGAA
Msx1	Fwd	ACAGAAAGAAATAGCACAGACCATAAGA	Tanaka et al., 1998
	Rev	TTCTACCAAGTTCCAGAGGGACTTT
Msx2 Pro 2	Fwd	CCTAATAACAACTCTGCTGACTGCT	Veazey et al., 2013
	Rev	AAGTGGGAGACTCGGCTCAAC
Nanog	Fwd	CAGACTGGGAGGGAGGGAAA	Rugg-Gunn et al., 2010
	Rev	GAGGTGCAGCCGTGGTTAAA
Nkx2.1 Pro	Fwd	GAACAGCAGACAAGCAAAGC	Veazey et al., 2013
	Rev	GGTTACCCAGCCAAGCCCT
Nkx2.2 Pro	Fwd	CCAACAGGAGCGGGACATT	Veazey et al., 2013
	Rev	CAAACACAAATACAAACCGATTGC
Pax6	Fwd	AGAGGGAGCATCCAATCGG	Veazey et al., 2013
	Rev	CTCCTCACTGGCCCATTAGC
Pou5f1	Fwd	TGGCTGAGTGGGCTGTAAGG	Rugg-Gunn et al., 2010
	Rev	CAAACCAGTTGCTCGGATGC
Smarca 2 Pro 2	Fwd	ACCAAAACAAACAGGCGG	Veazey et al., 2013
	Rev	GGGAGCTGTGGTTAGAGCATT
Sox1	Fwd	CACAAACTTCTTTTTACTGTCGGAG	Veazey et al., 2013
	Rev	TAATCTACCCCGAACTTTCTTGG
Sox2	Fwd	CCATCCACCCTTATGTATCCAAG	Tanaka et al., 1998
	Rev	CGAAGGAAGTGGGTAAACAGCAC
Sox17	Fwd	CACCAACCCGCTTGCTACAG	Rugg-Gunn et al., 2010
	Rev	TAAGCCACATCCCCAAAGCA
Tbx2	Fwd	CTTACTGCTGAGGCTTCCGACAC	Rugg-Gunn et al., 2010
	Rev	TTTGGACCAATTGTGGGTCTCC
Twist1	Fwd	GGGAATCCCTTGGGACTAGAGGTT	Rugg-Gunn et al., 2010
	Rev	AAAGTTTCAACAACCGAGTCCATC
Untr6	Fwd	CAGGCATGAACCACCATACC	Sofronescu et al., 2010
	Rev	CAACATCCACACGTCCAGTG
Vdr	Fwd	CTCCCTTCTTACTCCTCCACTCCA	Rugg-Gunn et al., 2010
	Rev	AGTCCTTAGCTAGGAGGGTGCTCA
Wnt5b	Fwd	GATGTCTGTCACAGCCGCTCAT	Rugg-Gunn et al., 2010
	Rev	TCATAAGATGTTGAAGGGCAGGTG
Oxidative Stress Expression Analysis Primers
Primer name	Fwd/Rev	Sequence	Reference
Catalase	Fwd	CCAGCGACCAGATGAAGCAG	Veazey et al., 2013
	Rev	TATCGTGGGTGACCTCAAAGTATCC
Catalase set 2	Fwd	GAACGAGGAGGAGAGGAAACG	Veazey et al., 2013
	Rev	CAGGAAACGGCATCAAAAGC
Adh1	Fwd	CCACTGGTGTCTGCCGCTC	Veazey et al., 2013
	Rev	ACACAAGTCACCCCTTCTCCAA
Adh1 Set 2	Fwd	GCACCAGCACCTTCTCCCA	Veazey et al., 2013
	Rev	GACTTTGACGGCAGAGCCATAG
Aldh1	Fwd	GTGGAAGAAGGGGACAAGGC	Veazey et al., 2013
	Rev	CCACACACTCCAATAGGTTCACG
Aldh1 Set 2	Fwd	CTCCTCTCACGGCTCTTCACC	Veazey et al., 2013
	Rev	CAACAGCAATGTCCAAGTCGG
Cyp2e1	Fwd	GGCCAGCCTTTTGACCCTACC	Veazey et al., 2013
	Rev	CTGTGTTTTTCCTTCTCCATCTCTAT
Cyp2e1 Set 2	Fwd	CAGGAACAGAGACCACCAGCAC	Veazey et al., 2013
	Rev	TGGAAGGGACGAGGTTGATG
Gpx1	Fwd	GAAGAACTTGGGCCATTTGG	Dong et al., 2008
	Rev	TCTCGCCTGGCTCCTGTTT
Gpx3	Fwd	ACAATTGTCCCAGTGTGTGCAT	Dong et al., 2008
	Rev	TGGACCATCCCTGGGTTTC
Gsr	Fwd	GCTATGCAACATTCGCAGATG	Dong et al., 2008
	Rev	AGCGGTAAACTTTTTCCCATTG
Gstm2	Fwd	GCTCTTACCACGTGCAGCTT	Dong et al., 2008
	Rev	GGCTGGGAAGAGGAAATGGA
Gstm3	Fwd	CACCCGCATACAGCTCATGAT	Dong et al., 2008
	Rev	TTCTCAGGGATGGCCTTCAA
Gstp1	Fwd	TGGGCATCTGAAGCCTTTTG	Dong et al., 2008
	Rev	GATCTGGTCACCCACGATGAA
Hif1a	Fwd	CCTCACCAGACAGAGCAGGAA	This study
	Rev	TCAGGAACAGTATTTCTTTGATTCA
Nrf2	Fwd	CGAGATATACGCAGGAGAGGTAAGA	Dong et al., 2008
	Rev	GCTCGACAATGTTCTCCAGCTT
Nqo1	Fwd	TATCCTTCCGAGTCATCTCTAGCA	Dong et al., 2008
	Rev	TCTGCAGCTTCCAGCTTCTTG
Prx1	Fwd	GATCCCAAGCGCACCATT	Dong et al., 2008
	Rev	TAATAAAAAGGCCCCTGAAAGAGAT
Sod1	Fwd	GTGATTGGGATTGCGCAGTA	Dong et al., 2008
	Rev	TGGTTTGAGGGTAGCAGATGAGT
Sod2	Fwd	TTAACGCGCAGATCATGCA	Dong et al., 2008
	Rev	GGTGGCGTTGAGATTGTTCA
Sod3	Fwd	CATGCAATCTGCAGGGTACAA	Dong et al., 2008
	Rev	AGAACCAAGCCGGTGATCTG
Tet1	Fwd	GAGCCTGTTCCTCGATGTGG	Ko et al., 2010
	Rev	CAAACCCACCTGAGGCTGTT
Tet2	Fwd	AACCTGGCTACTGTCATTGCTC	Ko et al., 2010
	Rev	TGTTCTGCTGGTCTCTGTGGG
Tet3	Fwd	TCCGGATTGAGAAGGTCATC	Ko et al., 2010
	Rev	CCAGGCCAGGATCAAGATAA
Trx	Fwd	CCGCGGGAGACAAGCTT	Dong et al., 2008
	Rev	GGAATGGAAGAAGGGCTTGATC
Gluc-MS-qPCR Primers
Primer name	Fwd/Rev	Sequence	Reference
Adcy6	Fwd	GTGAGGCTGCTCTGGTTCAT	Irwin et al., Genomics 2014
	Rev	GGGTTTGACGACACTGAGGT
Ankrd23	Fwd	TAGTCCCGGAGCTTTCTCCT	Tan et al., 2013 NAR
	Rev	CCCACAGAAGCCAGGATCTA
Dpep3	Fwd	GTCACTGGTCACACCTGACG	Irwin et al., Genomics 2014
	Rev	CTGCTGGGGGTGTTACTTCT
Gf 5UTR	Fwd	TAAGCCACAGCAGCAGCGG	Okashita et al., 2014
	Rev	CCCAGGTGGTACAGACTCTC
Hist1h2aa	Fwd	CCAAGGTCAAGTCTCGCTCT	Tan et al., 2013 NAR
	Rev	GAGGAGTAATGCGCGTCTTC
Peg3	Fwd	AATCTACCTGCTTGCTCTCCTC
	Rev	TGACTGTCTGCATAGCGAAAC
Rhox6	Fwd	AGCGTCGGATCCAGAGATTC
	Rev	ACCAGGCTGTTCTTCCTTGTC
Rhox13	Fwd	GTCTGGACTGGACCGGTAAC	Irwin et al., Genomics 2014
	Rev	CGTGGGCCATGACTAGAAC
Snrpn	Fwd	GGACAGAGACCCCTGCATT	Irwin et al., Genomics 2014
	Rev	CGTTGCAAATCACTCCTCAG
Snrpn exp	Fwd	TCTGTGATTGTGATGAGTTCAGG	Irwin et al., Genomics 2014
	Rev	CAATGCCAGTATCTTTAGGAGGT
Sycp3	Fwd	GGGGCTATACGTAAGCGTGT	Irwin et al., Genomics 2014
	Rev	CTCCCCCATCTCCTTACCTC
Epigenetic Factor Expression Primers
Primer name	Fwd/Rev	Sequence	Reference
Dnmt1 Set 2	Fwd	ATGCGGCACATCCCACTG	Veazey et al., 2013
	Rev	CAGACTCCACGCAGGGCAC
Dnmt3b	Fwd	GCAGACAATAACCACCAAGTCG	Veazey et al., 2013
	Rev	GCACCACAAAACGTCGTCCT
NP95 Set 1	Fwd	GGATGACAAGACTGTGTGGGAG	Veazey et al., 2013
	Rev	GCTCGTCCTCAGATAGGGCTCT
NP95 Set2	Fwd	GGTGCGGAGGCTGAAGACT	Veazey et al., 2013
	Rev	CAGGAGCGTACTTGCTGTGTTT
EED	Fwd	GAGATACGGTTATTGCAGTCCTATG	Veazey et al., 2013
	Rev	AGAAGGTTTGGGTCTCGTGG
Ezh2	Fwd	CCTTCCATGCAACACCCAAC	Veazey et al., 2013
	Rev	GCTCCCTCCAGATGCTGGTAA
G9a Set 1	Fwd	GACAGGGGCAGGAAAGTCG	Veazey et al., 2013
	Rev	CCTGGGCGGCAGTTGTTG
SetDB1 Set1	Fwd	TCAGGTCTGGCTTTATGCTGG	Veazey et al., 2013
	Rev	CTCTATGAAGTCTCGGCAGGAGC
SetDB1 Set 2	Fwd	AGCTGGAGACGTGGGTACTACAG	Veazey et al., 2013
	Rev	GGAATCTCAATGATCTCTGTGGG
Homeobox Gene Expression Analysis Primers
Primer name	Fwd/Rev	Sequence	Reference
Dlx2	Fwd	CACGCACCATCTACTCCAGTTT	Veazey et al., 2013
	Rev	TGCTGCTCGGTGGGTATCTC
Nkx2.2	Fwd	GCAGAGCCTGCCCCTTAA	Veazey et al., 2013
	Rev	GCCCTGGGTCTCCTTGTCA
Pax6	Fwd	GAGTTCTTCGCAACCTGGCTA	Veazey et al., 2013
	Rev	TTCATCCGAGTCTTCTCCGTTAG
Smarca2	Fwd	CTGACAAAAGACATGGATGAGCC	Veazey et al., 2013
	Rev	GGATGATGATGTGGTGGGTCTG
Sox1	Fwd	CTCGGATCTCTGGTCAAGTC	Veazey et al., 2013
	Rev	GGTACATGCTGATCATCTCG
Sox2	Fwd	GGCGGCAACCAGAAGAACA	Veazey et al., 2013
	Rev	TTCTCGGTCTCGGACAAAAGTT
Tbx2	Fwd	GAAGCTGACCAACAACATTTCTG	Veazey et al., 2013
	Rev	CGGTCTCTGGGAAGACATAGG
Vdr	Fwd	AGCTGAACCTCCATGAGGAAGAAC	Veazey et al., 2013
	Rev	TCAACCAGCTTAGCATCCTGTACC
mAscl1	Fwd	GTCCTGTCGCCCACCATCT	Veazey et al., 2013
	Rev	CCACCCCTGTTTGCTGAGAA
Dlx3	Fwd	GCTGGGCCTCACACAAACAC	Rugg-Gunn et al., 2010
	Rev	TGTTGTTGGGGCTGTGTTCC
mSox17	Fwd	GAACCTCCAGTAAGCCAGATTTG	Veazey et al., 2013
	Rev	CTCTCCAGACCGACCCCGA
mSox17	Fwd	CACAACGCAGAGCTAAGCAAG	Veazey et al., 2013
	Rev	CGGTACTTGTAGTTGGGGTGG
Neural Marker and Cell Cycle Gene Expression Primers
Primer name	Fwd/Rev	Sequence	Reference
mGfap	Fwd	TGCTGGAGGGCGAAGAAAA	Veazey et al., 2013
mGfap	Rev	TTGGTGCTTTTGCCCCCT
Nestin	Fwd	CTTTCCTGACCCCAAGCTGA	Veazey et al., 2013
Nestin	Rev	GGCCAAGGTGGGGGTTC
mFabp7	Fwd	CCCGAGTTCCTCCAGTTCC	Veazey et al., 2013
mFabp7	Rev	ATCACCACTTTGCCACCTTCC
mGli3	Fwd	CACTGGGGAGAAGCCTCACA	Veazey et al., 2013
mGli3	Rev	GTTCTGTTTTGGTGCTTGGC
mOlig2	Fwd	GCGGTGGCTTCAAGTCATCT	Veazey et al., 2013
mOlig2	Rev	CGAGTTGGTGAGCATGAGGAT
mTuJ1	Fwd	CCATCCAGAGTAAGAACAGCAGC	Veazey et al., 2013
mTuJ1	Rev	CTCCGAGATGCGTTTGAACA
Rb1	Fwd	GAGTACAGCGATATAAACTTGGAG	this study
Rb1	Rev	CCACGGGAAGGACAAATCTG
Ki67	Fwd	AGCACTCCAAAGAAACCCAC	this study
Ki67	Rev	GCCTGTATCACTCATCTGCT
Myc	Fwd	TCAGTGGTCTTTCCCTACCC	this study
Myc	Rev	CTTCTTGCTCTTCTTCAGAGTCG
Kdm1a	Fwd	GAGATATCACAGCCGAGTTCC	this study
Kdm1a	Rev	CTCAAAGTCATCATCCTGATCCC
Kdm3a	Fwd	CCTCTCCCAGTATGTGTCCT	this study
Kdm3a	Rev	AGTTCTGCTTATGACATCCTTGAG
Kdm4c	Fwd	CAGCAGCAAATACTGTACTCC	this study
Kdm4c	Rev	GAAATACCACACTCTTCTTCAACC
Reference Primers
Primer name	Fwd/Rev	Sequence	Reference
Gapdh	Fwd	TGACGTGCCGCCTGGAGAAA	Carnahan et al., 2013
	Rev	AGTGTAGCCCAAGATGCCCTTCAG
Hprt	Fwd	CTGGTGAAAAGGACCTCTCGAA	Carnahan et al., 2013
	Rev	CTGAAGTACTCATTATAGTCAAGGGCAT
Pgk1	Fwd	CTGACTTTGGACAAGCTGGACG	Carnahan et al., 2013
	Rev	GCAGCCTTGATCCTTTGGTTG
References
	Carnahan MN, Veazey KJ, Muller D, Tingling JD, Miranda RC, Golding MC. Identification of cell-specific patterns of reference gene stability in quantitative reverse-transcriptase polymerase chain reaction studies of embryonic, placental and neural stem models of prenatal ethanol exposure. Alcohol. 2013 Mar;47(2):109-20.
	Dong J, Sulik KK, Chen SY. Nrf2-mediated transcriptional induction of antioxidant response in mouse embryos exposed to ethanol in vivo: implications for the prevention of fetal alcohol spectrum disorders. Antioxid Redox Signal. 2008 Dec;10(12):2023-33.
	Irwin RE, Thakur A, O' Neill KM, Walsh CP. 5-Hydroxymethylation marks a class of neuronal gene regulated by intragenic methylcytosine levels. Genomics. 2014 Nov;104(5):383-92.
	Ko M, Huang Y, Jankowska AM, Pape UJ, Tahiliani M, Bandukwala HS, An J, Lamperti ED, Koh KP, Ganetzky R, Liu XS, Aravind L, Agarwal S, Maciejewski JP, Rao A. Impaired hydroxylation of 5-methylcytosine in myeloid cancers with mutant TET2. Nature. 2010 Dec 9;468(7325):839-43.
	Okashita N, Kumaki Y, Ebi K, Nishi M, Okamoto Y, Nakayama M, Hashimoto S, Nakamura T, Sugasawa K, Kojima N, Takada T, Okano M, Seki Y. PRDM14 promotes active DNA demethylation through the ten-eleven translocation (TET)-mediated base excision repair pathway in embryonic stem cells. Development. 2014 Jan;141(2):269-80.
	Sofronescu, A.G., Detillieux, K.A. & Cattini, P.A., 2010, FGF-16 is a target for adrenergic stimulation through NF-kappaB activation in postnatal cardiac cells and adult mouse heart, Cardiovascular research, 87(1), pp. 102-10.
	Tan L, Xiong L, Xu W, Wu F, Huang N, Xu Y, Kong L, Zheng L, Schwartz L, Shi Y, Shi YG. Genome-wide comparison of DNA hydroxymethylation in mouse embryonic stem cells and neural progenitor cells by a new comparative hMeDIP-seq method. Nucleic Acids Res. 2013 Apr;41(7):e84.
	Tanaka, S., Kunath, T., Hadjantonakis, A.K., Nagy, A. & Rossant, J., 1998, Promotion of trophoblast stem cell proliferation by FGF4, Science, 282(5396), pp. 2072-5.
	Veazey, K.J. & Golding, M.C., 2011, Selection of stable reference genes for quantitative rt-PCR comparisons of mouse embryonic and extra-embryonic stem cells, PloS one, 6(11), p. e27592.
	Veazey KJ, Carnahan MN, Muller D, Miranda RC, Golding MC. Alcohol-induced epigenetic alterations to developmentally crucial genes regulating neural stemness and differentiation. Alcohol Clin Exp Res. 2013 Jul;37(7):1111-22. doi: 10.1111/acer.12080. Epub 2013 Mar 12. PubMed PMID: 23488822; PubMed Central PMCID: PMC3688681.
	Watanabe, T., Takeda, A., Tsukiyama, T., Mise, K., Okuno, T., Sasaki, H., Minami, N. & Imai, H., 2006, Identification and characterization of two novel classes of small RNAs in the mouse germline: retrotransposon-derived siRNAs in oocytes and germline small RNAs in testes, Genes & development, 20(13), pp. 1732-43.

## Sheet: Sheet2
ChIP Primers
Primer name	Fwd/Rev	Sequence
Ascl1 Pro set 2	Fwd	TCTTTCTCTGTCGCCATTCA
	Rev	GGACGCTCCGGTTTGTATAG
Dlx1	Fwd	GGTGAGGAAGAGATCGGGC
	Rev	GAGTACTTGGGGTTTGGGAGTC
Dlx2 Pro 2	Fwd	GCTCAGATGTGCGTCATTACTAGA
	Rev	GCCTGGCTCGCACTACTCTT
Dlx3	Fwd	ACAGCGCTCCTCAGCATGAC
	Rev	CTGCGAGCCCATTGAGATTG
Dlx5	Fwd	GCTTCGCTGGCTAATCCAGACT
	Rev	CAGCCCTAGTGGTGTTTGCGTA
Dnmt1	Fwd	GCACGGACGAGCCCACTAT
	Rev	CAGAACAGCTCTGAACGAGACC
Gapdh	Fwd	TCCTATCCTGGGAACCATCACC
	Rev	TCTTTGGACCCGCCTCATTT
Gata1	Fwd	TGCCCCAACTTCTTCCCATT
	Rev	CAGGCCTGGGAGGATGAAGA
Hoxa1	Fwd	GGCTGCTAACAACAAACTGC
	Rev	GATAAACTGCTGGGACTCATTC
Hoxa6	Fwd	GGGCTGTTTGTAACTTTGCTGC
	Rev	CATCTGGCTATAACTATTAGTAGTCATCG
Hoxa7	Fwd	GAGAGGTGGGCAAAGAGTGG
	Rev	CCGACAACCTCATACCTATTCCTG
Igf Pro 1	Fwd	CCTGCCTCCCTGAGAGACTG
	Rev	GCACCTACTATGTACTTGATTAGACACA
Intergenic	Fwd	GGAGAGAAGTGGAGTGGCCAAG
	Rev	TTGCCAGCCTAATCATGAGGAA
Msx1	Fwd	ACAGAAAGAAATAGCACAGACCATAAGA
	Rev	TTCTACCAAGTTCCAGAGGGACTTT
Msx2 Pro 2	Fwd	CCTAATAACAACTCTGCTGACTGCT
	Rev	AAGTGGGAGACTCGGCTCAAC
Nanog	Fwd	CAGACTGGGAGGGAGGGAAA
	Rev	GAGGTGCAGCCGTGGTTAAA
Nestin	Fwd	GGCGAGGCTACAATTTGATTC
	Rev	TTTTAAGGGGGAGAAAGGGA
Nkx2.1 Pro	Fwd	GAACAGCAGACAAGCAAAGC
	Rev	GGTTACCCAGCCAAGCCCT
Nkx2.2 Pro	Fwd	CCAACAGGAGCGGGACATT
	Rev	CAAACACAAATACAAACCGATTGC
Nodal	Fwd	ACGTTCACCGTCATTCCTTC
	Rev	TCAGCTTCCCAAAGCAAAGT
Pax6	Fwd	AGAGGGAGCATCCAATCGG
	Rev	CTCCTCACTGGCCCATTAGC
Pgk1	Fwd	GGCACTTGGCGCTACACA
	Rev	GGGAACTTCCTGACTAGGGG
Pou5f1	Fwd	TGGCTGAGTGGGCTGTAAGG
	Rev	CAAACCAGTTGCTCGGATGC
Smarca 2 Pro 2	Fwd	ACCAAAACAAACAGGCGG
	Rev	GGGAGCTGTGGTTAGAGCATT
Sox2	Fwd	CCATCCACCCTTATGTATCCAAG
	Rev	CGAAGGAAGTGGGTAAACAGCAC
Sox17	Fwd	CACCAACCCGCTTGCTACAG
	Rev	TAAGCCACATCCCCAAAGCA
Tbx2	Fwd	CTTACTGCTGAGGCTTCCGACAC
	Rev	TTTGGACCAATTGTGGGTCTCC
Twist1	Fwd	GGGAATCCCTTGGGACTAGAGGTT
	Rev	AAAGTTTCAACAACCGAGTCCATC
Untr6	Fwd	CAGGCATGAACCACCATACC
	Rev	CAACATCCACACGTCCAGTG
Vdr	Fwd	CTCCCTTCTTACTCCTCCACTCCA
	Rev	AGTCCTTAGCTAGGAGGGTGCTCA
Wnt5b	Fwd	GATGTCTGTCACAGCCGCTCAT
	Rev	TCATAAGATGTTGAAGGGCAGGTG
